# Supplementary material for: Aqueous Cymbopogon citratus Extract Mediated Silver Nanoparticles: Part I. Influence of Synthesis Parameters, Characterization, and Biomedical Studies
Source: Nanomaterials (Basel). 2025 Feb 20;15(5):328. doi: 10.3390/nano15050328 (PMC11901631; doi:10.3390/nano15050328)
Supplement: Supplementary file 1 [file nanomaterials-15-00328-s001.zip]

Archive with 1 entries (1 files):
- nanomaterials-3458848-supplementary.pdf
